# Supplementary material for: Prognostic Implications of Blood Immune-Cell Composition in Metastatic Castration-Resistant Prostate Cancer
Source: Cancers (Basel). 2024 Jul 14;16(14):2535. doi: 10.3390/cancers16142535 (PMC11274568; doi:10.3390/cancers16142535)
Supplement: Supplementary file 1 [file cancers-16-02535-s001.zip]

Archive with 5 entries (5 files):
- Supplementary Figure 1.pdf
- Supplementary Table 1.xlsx
- Supplementary Table 2.xlsx
- Supplementary Table 3.xlsx
- Supplementary Table 4.xlsx
