# Supplementary material for: Prognostic Implications of Blood Immune-Cell Composition in Metastatic Castration-Resistant Prostate Cancer
Source: Cancers (Basel). 2024 Jul 14;16(14):2535. doi: 10.3390/cancers16142535 (PMC11274568; doi:10.3390/cancers16142535)
Supplement: Supplementary file 1 [file cancers-16-02535-s001.zip › Supplementary Table 1.xlsx]

## Sheet: Hoja1
Supplementary Table S1. Patients’ Characteristics. Characteristics of patients included in the PREMIERE clinical trial.
Patient Characteristics	N=98
Age median (range)	77 (57-95)
Overall survival (OS) [months]	34.35 (2.3-44.69)
PFS [months]
PSA	10.86 (0.92-44.68)
Rad.	16.57 (0.89-44.68)
Death
Yes	50 (51.02 %)
No	48 (48.98 %)
Gleason score
<= 7	53 (54.08 %)
> 7	43 (43.88 %)
ECOG score
0	53 (54.08 %)
1	45 (45.92 %)
Primary treatment
Yes	45 (45.92 %)
No	53 (54.08 %)
Surgery
Yes	22 (22.45 %)
No	76 (77.55 %)
Radiotherapy
Yes	25 (25.51 %)
No	73 (74.49 %)
Pain
Mild (≤ 3 BPI score)	52 (53.06 %)
No pain	45 (45.92 %)
Bicalutamide
Yes	85 (86.73 %)
No	13 (13.27 %)
Metastases N (%)
Bone metastasis (BM)	80 (81.63 %)
Visceral metastasis (VM)	17 (17.35 %)
Lung	16 (16.33 %)
Liver	4 (4.08 %)
Lymph nodes metastasis	47 (47.96 %)
Metastases N (range)	2 (0-10)
PSA basal [ng/mL]	24.95 (0.59-4318.78)
PSA kynetics
PSA50%
Yes	81 (82.65 %)
No	17 (17.35 %)
PSA90%
Yes	52 (53.06 %)
No	46 (46.94 %)
Sero albumin [g/L]	4.16 (3.29-5)
Haemoglobin [g/L]	13.2 (7.5-17.3)
ALP
High	28 (28.57 %)
Low	70 (71.43 %)
LDH
High	31 (31.63 %)
Low	66 (67.35 %)
NLR
<= 5	90 (91.84 %)
> 5	8 (8.16 %)
Circulating tumoral cells (CTCs)
Yes	35 (35.71 %)
No	63 (64.29 %)
Abbreviations: PFS = Progression free survival; PSA = Prostate-specific antigen; ALP = Alkaline phosphatase; LDH = Lactate dehydrogenase; NLR = Neutrophil to lymphocyte ratio; ECOG = Eastern Cooperative Oncology Group; BPI: Brief Pain Inventory
