# Supplementary material for: Prognostic Implications of Blood Immune-Cell Composition in Metastatic Castration-Resistant Prostate Cancer
Source: Cancers (Basel). 2024 Jul 14;16(14):2535. doi: 10.3390/cancers16142535 (PMC11274568; doi:10.3390/cancers16142535)
Supplement: Supplementary file 1 [file cancers-16-02535-s001.zip › Supplementary Table 2.xlsx]

## Sheet: Sheet 1
Mixture	B.cells. naive	B.cells. memory	Plasma. cells	T.cells. CD8	T.cells. CD4.naive	T.cells.CD4 .memory.resting	T.cells.CD4.memory.activated	T.cells.follicular. helper	T.cells.regulatory. .Tregs.	T.cells.gamma. delta	NK.cells. resting	NK.cells. activated	Monocytes	Macrophages. M0	Macrophages. M1	Macrophages. M2	Dendritic.cells. resting	Dendritic.cells. activated	Mast.cells. resting	Mast.cells. activated	Eosinophils	Neutrophils
P1	0	0.0458016	0	0.0347216	0.0627389	0.091584	0.0410453	0	0	0	0.153938	0	0.0630868	0	0	0	0	0.0055541	4.27422e-05	0	0	0.501487
P2	0.0423233	0.00511768	0	0.0274447	0.18185	0.130104	0.0267038	0	0	0	0.0788645	0	0.0305803	0	0	0	0	0.00350152	0.011417	0	0	0.462094
P3	0	0.0466714	0	0.0405364	0.0178677	0.165547	0.0305558	0	0	0.140758	0.0478605	0	0.0550748	0	0	0	0	0.00271242	0.00962042	0	0	0.442795
P4	0	0.0177038	0.00168644	0.0623412	0.0311039	0.0731609	0.0482901	0	0	0	0.0887837	0	0	0	0	0	0	0.00149152	0.00420605	0	0	0.671232
P5	0.00225378	0.0147304	0.000985311	0	0.0908893	0.0859062	0.0354521	0	0	0	0.0683352	0	0.0901073	0	0	0	0	0.00563347	0.0133038	0	0	0.592403
P6	0	0.01449	0.00296989	0.0410393	0.0975338	0.12605	0.0423177	0	0	0.0523297	0.147423	0	0.129851	0	0	0	0	0.00325114	0.00724206	0	0	0.372438
P7	0	0.0243198	0.00470983	0	0.036011	0.0865315	0.0301925	0	0	0.0525699	0.0631973	0	0.0391545	0	0	0	0	0.00319122	0.018108	0	0	0.542015
P9	0	0.0367388	0.00656817	0.0167195	0.0459022	0.0999178	0.0203861	0	0	0	0.0877124	0	0.0563618	0	0	0	6.02581e-05	0.0125104	0	0	0	0.617123
P10	0.00990987	0.0116519	0.000158062	0.0322755	0.0901069	0.114756	0.0365211	0	0	0	0.0796217	0	0.0145641	0	0	0	0	0.00301899	0.00347294	0	0	0.603943
P13	0.00107812	0.00530516	0.00455753	0.0226676	0.0541997	0.10311	0.0302116	0	0	0	0.0868453	0	0.0344191	0	0	0	0	0.00790559	0.00049802	0	0	0.649202
P14	0.0135653	0	0.010278	0.00319167	0.0447275	0.0567729	0.0142235	0	0	0	0.0702679	0	0.0972705	0	0	0	0.00313642	0.00546072	0.00720236	0	0	0.673903
P15	0	0.00907194	0.00408146	0.0382046	0.0409484	0.0727259	0.0413696	0	0	0	0.169954	0	0.0534245	0	0	0	0	0.00423818	0.00889182	0	0	0.55709
P16	0	0.0260987	0.00387434	0.00863789	0.0368299	0.138724	0.0254582	0	0	0	0.0595177	0	0.0419633	0	0	0	0	0.00657612	0.00232087	0	0	0.649999
P17	0	0.0122458	0.00791221	0.00272793	0.0552585	0.0966746	0.0347028	0	0	0	0.0958053	0	0.095616	0	0	0	0	0.00683551	0	0	0	0.56767
P18	0	0.0129775	0.00314378	0.00296222	0.110061	0.139468	0.0358464	0	0	0	0.0710477	0	0.0743229	0	0	0	0	0.00317397	0.00885893	0	0	0.538138
P22	0	0.0327055	0.00590425	0	0.0397196	0.0518775	0.0397479	0	0	0	0.0503389	0	0	0	0	0	0	0.0097001	0.0163509	0	0	0.753655
P24	0	0.0250404	0.00577966	0.00299509	0.0540718	0.0727789	0.032812	0	0	0	0.120771	0	0.0377205	0	0	0	0	0.00452303	0.0194618	0	0	0.59709
P25	0	0.0172705	0.00471068	0.00919617	0.0589685	0.0718373	0.0410497	0	0	0	0.0948067	0	0.0126846	0	0	0	0	0.00191132	0.0150566	0	0	0.672508
P26	0.00981012	0.00962716	0.0029252	0.0875814	0.0913648	0.184653	0.0407011	0	0	0	0.111057	0	0.0416045	0	0	0	0	0.00196833	0.00307723	0	0	0.41563
P27	0	0.011733	0.00500734	0.00135649	0.0424834	0.0967928	0.048089	0	0	0.0016916	0.0841614	0	0.119375	0	0	0	0	0.00229995	0.00836272	0	0	0.566439
P28	0	0.0197975	0.00399283	0.0395435	0.0890476	0.151224	0.0163244	0	0	0	0.102698	0	0.0709464	0	0	0	0	0.00144121	0.00153097	0	0	0.539042
P29	0.000115255	0.0465914	0.00224123	0.00462747	0.101649	0.1043	0.0457054	0	0	0	0.139892	0	0.0247021	0	0	0	0	0.0034303	0.00204669	0	0	0.524699
P30	0	0.0229214	0.0111841	0	0.0980781	0.082483	0.0358854	0	0	0	0.0692623	0	0.0175672	0	0	0	0.00268783	0.00940333	0.0167087	0	0	0.633819
P31	0.00433162	0.0328274	0.00152565	0.0583347	0.0474203	0.126831	0.0260679	0	0	0	0.206294	0	0.0385141	0	0	0	0	0.00188682	0.00328738	0	0	0.432679
P32	0	0.0149292	0.00613243	0.0740116	0	0.0530747	0.0660719	0	0	0	0.0919514	0	0.072547	0	0.00141873	0	0.00382058	0.00449282	0.0241576	0	0	0.587392
P33	0.00121995	0.0121087	0.00483699	0.0332294	0.0477021	0.141459	0.0838566	0	0	0.0120691	0.0825385	0	0.0779692	0	0	0	0	0.00391184	0.015452	0	0	0.483647
P34	0	0.0271416	0	0.0019319	0.0733393	0.116147	0.041974	0	0	0	0.125525	0	0.0600181	0	0	0	0	0.000256799	0.00874757	0	0	0.544919
P35	0	0.0163498	0.003558	0	0.093943	0.113639	0.0253333	0	0	0	0.079482	0	0.102414	0	0	0	0	0.00114484	0.0134574	0	0	0.550679
P36	0	0.0247304	0.00397972	0.0173193	0.0721802	0.0946327	0.0151746	0	0	0	0.137265	0	0.00214047	0	0	0	0	0.00325451	0.00515342	0	0	0.604905
P37	0.0228923	0.00936599	0.00136395	0.0365224	0.0543955	0.0978503	0.0355364	0	0	0.0349812	0.130315	0	0.0993914	0	0	0	0	0.00138258	0.0254461	0	0	0.500556
P39	0	0.0217619	0.00372106	0.0286408	0.0530052	0.119229	0.0250499	0	0	0	0.26358	0	0.0421114	0	0	0	0	0.00466222	0.0107564	0	0	0.427482
P40	0	0.0128588	0.00327789	0	0.056304	0.0811574	0.0563318	0	0	0	0.124925	0	0.0529241	0	0	0	0	0.00695037	0.0179249	0	0	0.587345
P41	0	0.014658	0.00459526	0.0357835	0.0300693	0.09449	0.0353993	0	0	0	0.172213	0	0.00366447	0	0	0	0	0.00679917	0.0101211	0	0	0.559227
P43	0	0.0167156	0.00196516	0.0126178	0.06826	0.0686637	0.0441672	0	0	0	0.125408	0	0.00315539	0	0	0	0	0.00357127	0.0149673	0	0	0.612111
P44	0	0.0232656	0.0010465	0.00845704	0.0955712	0.116119	0.0429393	0	0	0	0.0774071	0	0.0229564	0	0	0	0	0.00149856	0.010964	0	0	0.599775
P45	0	0.0295396	0.00688003	0.0337442	0.0809778	0.106602	0.0438705	0	0	0	0.128776	0	0.11538	0	0	0	0	0.00136018	0.0030876	0	0	0.449783
P46	0.0134076	0.0142448	0	0.0384597	0.0681039	0.096333	0.0248621	0	0	0	0.0594718	0	0.0783249	0	0	0	0	0.00723449	0.00866445	0	0	0.590893
P48	0	0.024524	0.00334749	0.0202161	0.127277	0.181347	0.032575	0	0	0	0.0582832	0	0.0165452	0	0	0	0	0.000272283	0.00329164	0	0	0.532322
P49	0	0.0152592	0.0028476	0.0141271	0.0147114	0.163399	0.026586	0	0	0.00624054	0.146867	0	0.0784586	0	0	0	0	0.00516475	0.0171615	0	0	0.509178
P50	0.0187867	0	0.00513011	0.0194779	0.0761858	0.0883542	0.0349678	0	0	0	0.064647	0	0.0895029	0.00864147	0	0	0	0.00907504	0.0215283	0	0	0.563703
P51	0	0.0191086	0.00510588	0.00250576	0.0452612	0.071268	0.0449848	0	0	0	0.128949	0	0.0800279	0	0	0	0	0.00336492	0.0139534	0	0	0.562919
P52	0.0179403	0.0359027	0.0014651	0.0460781	0.0661146	0.132926	0.033518	0	0	0	0.137478	0	0.0722632	0	0	0	0	0.00178725	0.0132157	0	0.0115625	0.429749
P53	0	0.0179198	0.00367377	0.1234	0.0077835	0.0958545	0.0514875	0	0	0	0.212049	0	0.0466922	0	0	0	0	0.00347281	0.00319201	0	0	0.434474
P54	0	0.00538504	0.00359839	0.0249049	0.0313891	0.0618274	0.0213015	0	0	0	0.115855	0	0.14851	0	0	0	0	0.00538115	0.0219081	0	0	0.55994
P55	0.010014	0.00784676	0.00308654	0.0364027	0.147868	0.198157	0.0579	0	0	0.0517373	0.224237	0	0.0912792	0	0	0	0	0.0026823	0.00409669	0	0	0.164692
P56	0	0.0113354	0.00362604	0.0877318	0.0605609	0.0875229	0.0506924	0	0	0	0.13886	0	0.0308324	0.00575442	0	0	0	0	0.00684816	0	0	0.586236
P58	0.00300185	0.0286365	0.000861146	0.00495656	0.0813357	0.132968	0.0361348	0	0	0	0.0671082	0	0.0665162	0	0	0	0	0.00205881	0.00718625	0	0	0.569236
P59	0	0.0262774	0.0104396	0.00964073	0.0618537	0.0527178	0.0310476	0	0	0	0.0629082	0	0.126289	0	0	0	0.00316342	0.0117681	0.0146127	0	0	0.589282
P60	0.0247213	0	0.00601537	0.0307271	0.0829297	0.0567383	0.0307005	0	0	0	0.0686463	0	0	0	0	0	0	0.0105424	0.0217363	0	0	0.667243
P61	0.0161248	0	0.00414234	0.0580559	0.0964285	0.098793	0.0240364	0	0	0	0.196045	0	0.0688866	0	0	0	0	0.00373454	0.0099359	0	0	0.423817
P62	0	0.000761991	0.0113073	0	0.0382418	0.0740032	0.0110809	0	0	0.0114549	0.0638239	0	0.0516687	0	0	0	0.002363	0.010868	0.00690867	0	0	0.717518
P64	0	0.0415887	0	0	0	0.201678	0.0445691	0	0	0.0703949	0.10237	0	0.0650256	0	0	0	0	0.00435163	0.000865438	0	0	0.469156
P65	0	0.0304234	0.00281961	0.00392366	0.0871935	0.123677	0.0377782	0	0	0	0.0966062	0	0.00769965	0	0	0	0	0.00356193	0.00170259	0	0	0.604614
P66	0	0.0239793	0.00250087	0.00132851	0.0894409	0.118993	0.0225092	0	0	0	0.0867332	0	0.0799378	0	0	0	0	0.0018517	0.0106473	0	0	0.550122
P67	0.00251389	0.0493952	0	0.0106675	0.0805445	0.141134	0.0371034	0	0	0	0.0477838	0	0.12109	0	0	0	0	0.00278725	0	0	0	0.53698
P68	0.0219258	0.00964054	0.00561152	0.024245	0.130893	0.0382957	0.0192394	0	0	0	0.0607749	0	0.0500958	0	0	0	0.00339602	0.0114814	0.0339436	0	0	0.576458
P69	0.00262763	0.0185393	0.00314317	0.0382962	0.0375411	0.071485	0.0182372	0	0	0	0.257724	0	0.0514079	0	0	0	0	0.00709423	0.00745578	0	0	0.486449
P70	0	0.0285803	0	0.150726	0.102292	0.140993	0.0373711	0	0	0	0.130419	0	0.0199755	0	0	0	0	0.00146631	0	0	0	0.368176
P71	0.0278166	0.0222926	0.00201854	0.0156801	0.230844	0.194951	0.0338384	0	0	0	0.0511951	0	0.0468361	0	0	0	0	0.00208781	0	0	0	0.36244
P72	0.0056812	0.0388703	0.00582251	0.0101628	0.0638723	0.118938	0.0307744	0	0	0	0.0630955	0	0.0136138	0	0	0	0	0.00339082	0	0	0	0.645779
P73	0	9.5416e-05	0.00743885	0.0128526	0.0207457	0.0772533	0.0506535	0	0	0	0.2162	0	0.0763828	0	0	0	0	0.00543575	0.0193852	0	0	0.513557
P74	0	0.0154072	0.00245628	0.0208534	0.0471751	0.0879368	0.0506413	0	0	0	0.0806591	0	0.0695743	0	0	0	0	0.00176793	0.0164571	0	0	0.607072
P75	0	0.0272979	0.0044838	0.0225718	0.0462404	0.0963133	0.0461536	0	0	0	0.115665	0	0.0625729	0	0	0	0	0.00597589	0.0137011	0	0	0.559024
P76	0.0514159	0.0692281	0	0.0177874	0.131578	0.17837	0.047903	0	0	0.0248876	0.130821	0	0.0145986	0	0	0	0.00518102	0.0140604	0	0	0	0.274169
P77	0.00917342	0.0202605	0.0017964	0.012017	0.114122	0.110678	0.0449252	0	0	0	0.0689989	0	0.0183867	0	0	0	0	0.00146144	0.010691	0	0	0.58749
P78	0	0.016625	0.00239988	0.0393256	0.072655	0.137138	0.0543532	0	0	0	0.0775196	0	0.0281277	0	0	0	0	0.00155396	0.009923	0	0	0.560379
P80	0	0.00483056	0.00568278	0	0.00846375	0.138702	0.042517	0	0	0	0.210991	0	0.114168	0	0	0	0	0.00641353	0.00858493	0	0	0.459647
P81	0.00326412	0.0092877	0.00433911	0.0197994	0.0545013	0.0559674	0.0397661	0	0	0	0.180771	0	0.0800534	0.00243648	0	0	0	0.00275901	0	0	0	0.547055
P83	0.00757474	0.00619421	0.0024357	0	0.0796945	0.092642	0.0331342	0	0	0	0.0790326	0	0	0.000642237	0	0	0	0.0112963	0.0111619	0	0	0.676192
P84	0	0.0101854	0.0054672	0.00449652	0.140167	0.161611	0.0346173	0	0	0	0.087472	0	0.0345996	0	0	0	0	0.00215884	0.00748504	0	0	0.511741
P85	0	0.0176689	0.00229165	0.0742728	0	0.138939	0.0297598	0	0	0	0.165041	0	0.0240503	0	0	0	0	0.000854533	0	0	0	0.547122
P86	0	0.00434009	0.0103804	0	0.0491768	0.0689985	0.0309294	0	0	0	0.0690018	0	0.115531	0	0	0	0.00258591	0.00983635	0.0139424	0	0	0.625278
P87	0	0.0240178	0.0117096	0.000813316	0.0324843	0.0633275	0.0379505	0	0	0	0.0881076	0	0.0681159	0.0217435	0	0	0	0.0117317	0.00248299	0	0.012913	0.624602
P88	0	0.0141586	0.00206096	1.36371e-05	0.0523184	0.0571602	0.0261111	0	0	0	0.0690965	0	0	0.00362263	0	0	0	0.00254461	0.0165273	0	0	0.756386
P89	0	0.027302	0.00216338	0.0303051	0.0215915	0.153848	0.024208	0	0	0	0.182542	0	0.0697869	0	0	0	0	0.00140269	0.0124691	0	0	0.474381
P90	0	0.0203642	0.0027423	0.0275273	0.0241016	0.201428	0.0212296	0	0	0.0216677	0.0749928	0	0.0238639	0	0	0	0	0.00540152	0.00276455	0	0	0.573917
P91	0	0.00624886	0.00801502	0	0.0235586	0.126142	0.019232	0	0	0	0.12598	0	0.0330218	0	0	0	0	0.00123027	0.0177065	0	0	0.618865
P92	0	0.028313	0.000424726	0.00763972	0.074816	0.151856	0.0433312	0	0	0	0.127016	0	0.0780744	0	0	0	0	0.00524206	0.0109541	0	0	0.472332
P93	0	0.0199761	3.32677e-05	0	0.0424578	0.0996472	0.0375628	0	0	0	0.0821485	0	0.0350881	0	0	0	0	0.0120974	0.0111225	0	0	0.659866
P94	0	0.00798252	0.00447873	0.0968595	0.035447	0.0872292	0.0252019	0	0	0	0.070358	0	0.0657828	0	0	0	0	0.00360032	0.00915522	0	0	0.643905
P95	0.00265955	0.00942486	0.00474114	0	0.0723198	0.0599638	0.0609996	0	0	0	0.174155	0	0.0430268	0	0	0	0	0.00618519	0.00839396	0	0	0.558131
P96	0	0.0144193	0.00438387	0.00916662	0.0713283	0.104212	0.0235174	0	0	0	0.0958383	0	0.0593762	0	0	0	0	0.0010554	0.00725794	0	0	0.609445
P97	0.0223466	0.0317341	0	0.00126506	0.0954327	0.12289	0.0380391	0	0	0	0.0965693	0	0.0291009	0	0	0	0	0.00159287	0.00263716	0	0	0.537007
P98	0	0.0117977	0.00404268	0.0929779	0.050628	0.0468895	0.0527351	0	0	0	0.119124	0	0.0256944	0	0	0	0	0.00309158	0.00982123	0	0	0.583198
P99	0.00205614	0.0166092	0.00842674	0.095428	0.0483834	0.133794	0.0579556	0	0	0	0.14661	0	0.0440926	0	0	9.26624e-05	0	0.00321152	0	0	0	0.44334
P100	0.0174139	0.00757999	0.00858562	0.037487	0.0474482	0.0730741	0.0129381	0	0	0	0.101279	0	0.0294777	0	0	0	0.0118571	0.0173559	0.0311364	0	0	0.604367
P101	0	0.0271088	0.00530239	0	0.0859137	0.0635736	0.018372	0	0	0	0.0918129	0	0.0247614	0	0	0	0.00163301	0.0117827	0.0152631	0	0	0.654476
P102	0.0163276	0.009644	0	0.0058115	0.0843981	0.0899207	0.0401511	0	0	0	0.0736728	0	0.0283959	0	0	0	0.00285894	0.0106164	0.0249945	0	0	0.613208
P103	0.0248197	0.00560233	0.000871457	0.0999801	0.0663315	0.0873797	0.0219578	0	0	0	0.05569	0	0.0247036	0	0	0	0	0.0101868	0.0144453	0	0	0.687012
P104	0	0.0109622	0.00336481	0.0624358	0.0726009	0.0984225	0.0539671	0	0	0	0.145235	0	0.0099702	0	0	0	0	0.00274309	0.0114991	0	0	0.528799
P105	0	0.0073615	0.00296807	0.0883506	0.0174532	0.0886762	0.0175685	0	0	0	0.101083	0	0.0386695	0	0	0	0	0.00269147	0.0285487	0	0	0.606629
P106	0.00228286	0.0152607	0.000585392	0.0104727	0.127767	0.153412	0.0309925	0	0	0	0.0749285	0	0.0263078	0	0	0	0.00860465	0.0100339	0.0155365	0	0	0.523816
P107	0	0.01597	0.00329989	0.037544	0.0501019	0.124811	0.0396884	0	0	0	0.0955323	0	0.0217785	0	0	0	0.00375712	0.0100306	0.0302068	0	0	0.567279
P108	0.00806916	0	0.0117404	0.0728594	0.0113686	0.0433698	0.0317972	0	0	0	0.112203	0	0.0638199	0	0	0	0.00316808	0.010146	0.021741	0	0	0.609717
P109	0	0.00416524	0.00559225	0.0842339	0.0230207	0.134162	0.0371836	0	0	0	0.165897	0	0.0983609	0	0	0	0	0.00464953	0.0113187	0	0	0.481416
