# Supplementary material for: Prognostic Implications of Blood Immune-Cell Composition in Metastatic Castration-Resistant Prostate Cancer
Source: Cancers (Basel). 2024 Jul 14;16(14):2535. doi: 10.3390/cancers16142535 (PMC11274568; doi:10.3390/cancers16142535)
Supplement: Supplementary file 1 [file cancers-16-02535-s001.zip › Supplementary Table 3.xlsx]

## Sheet: Hoja1
Table S3. Survival analyses by blood immune cell type in validation dataset. Cox-regression survival analyses was conducted for each individual immune cell population.
Blood Immune Cell Type	HR (95% CI)	Pa
B cells memory	0,88 (0,46-1,67)	0.695
Plasma cells	1,66 (0,87 -3,14)	0.123
T cells CD8	0,48 (0,25 -0,92)	0.027
T cells CD4 naive	0,47 (0,25 -0,91)	0.023
T cells CD4 memory resting	0,65 (0,34 -1,24)	0.194
T cells CD4 memory activated	0,68 (0,36 -1,29)	0.235
NK cells resting	0,98 (0,52 -1,85)	0.943
Monocytes	5,41 (2,60 -11,29)	0.001
Dendritic cells activated	2,49 (1,28 -4,81)	0.006
Mast cells resting	0,83 (0,44 -1,56)	0.557
Neutrophils	1,08 (0,57 -2,05)	0.811
HR: hazard ratio
Dash ('-') represents data applicable
P values <,05 are considered statistically significant
