# Supplementary material for: Prognostic Implications of Blood Immune-Cell Composition in Metastatic Castration-Resistant Prostate Cancer
Source: Cancers (Basel). 2024 Jul 14;16(14):2535. doi: 10.3390/cancers16142535 (PMC11274568; doi:10.3390/cancers16142535)
Supplement: Supplementary file 1 [file cancers-16-02535-s001.zip › Supplementary Table 4.xlsx]

## Sheet: Hoja1
Table S4. Multivariable analysis including steroids treatment and molecular variables.
PREMIERE
Prognostic	HR (95% CI)	Pa
ALP_Mod	1,82 (0,98 - 3,39)	0.058
LDH_Mod	1,90 (1,01 - 3,58)	0.047
PatternOfSpread	1,07 (0,24 - 4,78)	0.933
NLR	0,69 (0,36 - 1,33)	0.27
PainScore	0,61 (0,31 - 1,20)	0.15
LogPSA	1,44 (1,18 - 1,76)	0.001
Monocytes	1.05 (0,74 - 1,47	0.777
T cells CD8	0,63 (0,41 - 0,98)	0.04
Steroids	0,75 (0,17 - 3,32)	0.708
ECOG	1,34 (0,71 - 2,51)	0.366
Abbreviations: ALP = Alkaline phosphatase; LDH = Lactate dehydrogenase; NLR = Neutrophil to lymphocyte ratio; ECOG = Eastern Cooperative Oncology Group; BPI: Brief Pain Inventory; NLR = Neutrophil to Lymphocyte ratio; AR = Androgen Receptor; CTC: Circulating tumor cells. CI = confidence interval; HR = hazard ratio.
P value was calculated using Cox regression.
